# Supplementary material for: Confidence-Guided Local Structure Prediction with HHfrag
Source: PLoS One. 2013 Oct 16;8(10):e76512. doi: 10.1371/journal.pone.0076512 (PMC3797814; doi:10.1371/journal.pone.0076512)
Supplement: Benchmark S1 — Local centroid precision for each target in the benchmark set and a breakdown of the torsion angle prediction performance by residue type and secondary structure. (ZIP) [file pone.0076512.s001.zip]

Archive with 141 entries (137 files):
- Correlation/
- Correlation/HHsearch.png
- Correlation/Angles.png
- Filtering/
- Filtering/3nzlA.pdf
- Filtering/3nyiA.pdf
- Filtering/3nywA.pdf
- Filtering/3nxhA.pdf
- Filtering/3p1tA.pdf
- Filtering/3n1uA.pdf
- Filtering/3n53A.pdf
- Filtering/3nwzA.pdf
- Filtering/2kytA.pdf
- Filtering/2xgfA.pdf
- Filtering/3nuwA.pdf
- Filtering/3oqlA.pdf
- Filtering/3o1lA.pdf
- Filtering/3oruA.pdf
- Filtering/3nkhA.pdf
- Filtering/3nklA.pdf
- Filtering/3nr8A.pdf
- Filtering/3nrwA.pdf
- Filtering/3nrvA.pdf
- Filtering/3obiA.pdf
- Filtering/3o0lA.pdf
- Filtering/3nnrA.pdf
- Filtering/3ot2A.pdf
- Filtering/3os7A.pdf
- Filtering/3nyyA.pdf
- Filtering/3nmdA.pdf
- Filtering/3nlcA.pdf
- Filtering/3nkdA.pdf
- Filtering/3nkzA.pdf
- Filtering/3njaA.pdf
- Filtering/3os6A.pdf
- Filtering/3nqwA.pdf
- Filtering/3njcA.pdf
- Filtering/3nieA.pdf
- Filtering/3ni7A.pdf
- Filtering/3ni8A.pdf
- Filtering/3ngwA.pdf
- Filtering/3nohA.pdf
- Filtering/3nhvA.pdf
- Filtering/3nraA.pdf
- Filtering/2kzwA.pdf
- Filtering/3netA.pdf
- Filtering/3nfvA.pdf
- Filtering/3neuA.pdf
- Filtering/3ne8A.pdf
- Filtering/3nf2A.pdf
- Filtering/3o14A.pdf
- Filtering/3nbmA.pdf
- Filtering/2ky9A.pdf
- Filtering/3na2A.pdf
- Filtering/3nrgA.pdf
- Filtering/3nrfA.pdf
- Filtering/2kxyA.pdf
- Filtering/3no3A.pdf
- Filtering/2kywA.pdf
- Filtering/3n6yA.pdf
- Filtering/3n70A.pdf
- Filtering/3n72A.pdf
- Filtering/3npfA.pdf
- Filtering/2l0cA.pdf
- Filtering/3on7A.pdf
- Filtering/2l01A.pdf
- Filtering/3no2A.pdf
- Filtering/2l3bA.pdf
- Filtering/3obhA.pdf
- Filtering/3nnqA.pdf
- Filtering/3nzpA.pdf
- Filtering/2l3fA.pdf
- Filtering/3n05A.pdf
- Filtering/2kzxA.pdf
- Filtering/2l0dA.pdf
- Filtering/2l0bA.pdf
- Filtering/2l09A.pdf
- Filtering/3mxqA.pdf
- Filtering/3mwbA.pdf
- Filtering/3mx3A.pdf
- Filtering/3n0xA.pdf
- Filtering/3mr0A.pdf
- Filtering/3nreA.pdf
- Filtering/2l02A.pdf
- Filtering/3mqzA.pdf
- Filtering/3mwxA.pdf
- Filtering/3mqoA.pdf
- Filtering/3nrdA.pdf
- Filtering/3mseB.pdf
- Filtering/3mr7A.pdf
- Filtering/3nmbA.pdf
- Filtering/3no6A.pdf
- Filtering/3mt1A.pdf
- Filtering/2kyyA.pdf
- Filtering/3nrtA.pdf
- Filtering/3n91A.pdf
- Filtering/3nqkA.pdf
- Filtering/3nkgA.pdf
- Filtering/3nrhA.pdf
- Filtering/3npdA.pdf
- Filtering/2l06A.pdf
- Filtering/2ky4A.pdf
- Filtering/3n6zA.pdf
- Filtering/3nrlA.pdf
- Filtering/3n8uA.pdf
- Filtering/3mwtA.pdf
- Filtering/3natA.pdf
- Filtering/3ooxA.pdf
- Filtering/3nppA.pdf
- Filtering/3pfeA.pdf
- Filtering/2kjxA.pdf
- Filtering/3nymA.pdf
- MAE/
- MAE/TYR.pdf
- MAE/TRP.pdf
- MAE/VAL.pdf
- MAE/THR.pdf
- MAE/SER.pdf
- MAE/ARG.pdf
- MAE/GLN.pdf
- MAE/PRO.pdf
- MAE/ASN.pdf
- MAE/MET.pdf
- MAE/LEU.pdf
- MAE/LYS.pdf
- MAE/ILE.pdf
- MAE/HIS.pdf
- MAE/GLY.pdf
- MAE/PHE.pdf
- MAE/GLU.pdf
- MAE/ASP.pdf
- MAE/CYS.pdf
- MAE/ALA.pdf
- MAE/Strand.pdf
- MAE/Helix.pdf
- MAE/Coil.pdf
- MAE/Exposed.pdf
- MAE/Buried.pdf
- Ramachandran/
- Ramachandran/Ramachandran.png
- Benchmark_S1.html
